# Supplementary material for: Foliar Application of Nano, Chelated, and Conventional Iron Forms Enhanced Growth, Nutritional Status, Fruiting Aspects, and Fruit Quality of Washington Navel Orange Trees (Citrus sinensis L. Osbeck)
Source: Plants (Basel). 2021 Nov 25;10(12):2577. doi: 10.3390/plants10122577 (PMC8704722; doi:10.3390/plants10122577)
Supplement: Supplementary file 1 [file plants-10-02577-s001.zip]

Archive with 1 entries (1 files):
- plants-1474386-supplementary.pdf
